# Supplementary material for: Maternal Transcripts of Hox Genes Are Found in Oocytes of Platynereis dumerilii (Annelida, Nereididae)
Source: J Dev Biol. 2021 Sep 4;9(3):37. doi: 10.3390/jdb9030037 (PMC8482071; doi:10.3390/jdb9030037)
Supplement: Supplementary file 1 [file jdb-09-00037-s001.zip]

Archive with 1 entries (1 files):
- jdb-1281402-SI.pdf
